# Supplementary material for: Oceanic memory of tropical cyclones moderates the Kuroshio current
Source: Nat Commun. 2025 Jul 26;16:6890. doi: 10.1038/s41467-025-62239-2 (PMC12297435; doi:10.1038/s41467-025-62239-2)
Supplement: Supplementary file 3 — Source data [file 41467_2025_62239_MOESM3_ESM.zip]

Archive with 15 entries (15 files):
- plot_fig4.py
- plot_fig5.py
- plot_fig6.py
- fig1a.npz
- fig1b.npz
- fig1c.npz
- fig1d.npz
- fig2.npz
- fig3.npz
- fig4.npz
- fig5.npz
- fig6.npz
- plot_fig1.py
- plot_fig2.py
- plot_fig3.py
