# Supplementary material for: Oceanic memory of tropical cyclones moderates the Kuroshio current
Source: Nat Commun. 2025 Jul 26;16:6890. doi: 10.1038/s41467-025-62239-2 (PMC12297435; doi:10.1038/s41467-025-62239-2)
Supplement: Supplementary file 3 — Source data [file 41467_2025_62239_MOESM3_ESM.zip › plot_fig5.py]

import numpy as np
import netCDF4 as nc
from scipy.interpolate import griddata
import cmaps
import matplotlib.pyplot as plt
import cartopy.crs as ccrs
import cartopy.feature as cfeature
from cartopy.mpl.ticker import LongitudeFormatter, LatitudeFormatter
import time
from scipy.io import loadmat
import matplotlib.transforms as mtransforms
plt.rcParams['font.family']=['Arial']
plt.rcParams['mathtext.fontset']='stix'

def add_equal_axes(ax, loc, pad, width, transform=None):
    '''
    在原有的Axes旁新添一个等高或等宽的Axes并返回该对象.
    Parameters
    ----------
    ax : Axes or array_like of Axes
        原有的Axes,也可以为一组Axes构成的数组.
    loc : {'left', 'right', 'bottom', 'top'}
        新Axes相对于旧Axes的位置.
    pad : float
        新Axes与旧Axes的间距.
    width: float
        当loc='left'或'right'时,width表示新Axes的宽度.
        当loc='bottom'或'top'时,width表示新Axes的高度.
    Returns
    -------
    ax_new : Axes
        新Axes对象.
    '''
    # 无论ax是单个还是一组Axes,获取ax的大小位置.
    axes = np.atleast_1d(ax).ravel()
    bbox = mtransforms.Bbox.union([ax.get_position() for ax in axes])
    # 决定新Axes的大小位置.
    if loc == 'left':
        x0_new = bbox.x0 - pad - width
        x1_new = x0_new + width
        y0_new = bbox.y0
        y1_new = bbox.y1
    elif loc == 'right':
        x0_new = bbox.x1 + pad
        x1_new = x0_new + width
        y0_new = bbox.y0
        y1_new = bbox.y1
    elif loc == 'bottom':
        x0_new = bbox.x0
        x1_new = bbox.x1
        y0_new = bbox.y0 - pad - width
        y1_new = y0_new + width
    elif loc == 'top':
        x0_new = bbox.x0
        x1_new = bbox.x1
        y0_new = bbox.y1 + pad
        y1_new = y0_new + width
    # 创建新Axes.
    fig = axes[0].get_figure()
    bbox_new = mtransforms.Bbox.from_extents(x0_new, y0_new, x1_new, y1_new)
    if transform == None:
        ax_new = fig.add_axes(bbox_new)
    else:
        ax_new = fig.add_axes(bbox_new, projection=transform)
    return ax_new

with np.load('fig5.npz') as data:
    globals().update(data)

region=[115,135,15,35]
extent = [115,135,18,32]
plt.rcParams['font.size']=12
proj = ccrs.PlateCarree()
fig = plt.figure(figsize=(12*10/12,7*10/12), dpi=300)
ax11 = fig.add_axes([0.01,0.55,0.35,0.35],projection=ccrs.PlateCarree())
ax11.set_xticks(np.arange(region[0], region[1] + 1, 5), crs = proj)
ax11.set_xticklabels([])
ax11.set_yticks(np.arange(15, 35 + 1, 5), crs = proj)
ax11.set_extent(extent, crs = proj)
# ax11.xaxis.set_major_formatter(LongitudeFormatter(zero_direction_label=False))
ax11.yaxis.set_major_formatter(LatitudeFormatter())
ax11.add_feature(cfeature.COASTLINE.with_scale('10m'),lw=0.3,zorder=3,color='k')
ax11.add_feature(cfeature.LAND.with_scale('10m'),color='lightgray',zorder=2)
cf1 = ax11.pcolormesh(lon, lat, 1e-10*bsfv_tcwind,
                vmin=-3,vmax=3,transform=proj,
                cmap='RdBu_r')
mask_wbc[np.where(np.logical_or(lat<20,lat>30))]=np.nan
c1b = ax11.contourf(lon,lat, mask_wbc, [0,1],
                      zorder=1,hatches=['.', None],colors="none", transform=ccrs.PlateCarree())
ax11.gridlines(linestyle='--',crs=proj,alpha=0.8,
               draw_labels=False, zorder=4,
               xlocs=[120,125,130],ylocs=[20,25,30])

ax21 = add_equal_axes([ax11], loc='right', pad=-0.0, width=0.35, transform=proj)
ax21.set_extent(extent, crs = proj)
ax21.set_xticks(np.arange(region[0], region[1] + 1, 5), crs = proj)
ax21.set_yticks(np.arange(region[0], region[-1] + 1, 5), crs = proj)
ax21.set_xticklabels([])
ax21.set_yticklabels([])
ax21.gridlines(linestyle='--',crs=proj,alpha=0.8,
               draw_labels=False, zorder=4,
               xlocs=[120,125,130],ylocs=[20,25,30])
# ax21.xaxis.set_major_formatter(LongitudeFormatter(zero_direction_label=False))
ax21.yaxis.set_major_formatter(LatitudeFormatter())
ax21.add_feature(cfeature.COASTLINE.with_scale('10m'),lw=0.3,zorder=3,color='k')
ax21.add_feature(cfeature.LAND.with_scale('10m'),color='lightgray',zorder=2)
cf = ax21.pcolormesh(lon, lat, 1e-10*(bsfv_tcwind-bsfv_filt),
                vmin=-0.3,vmax=0.3,transform=proj,
                cmap='RdBu_r')


ax31 = fig.add_axes([0.01,0.14,0.35,0.35],projection=ccrs.PlateCarree())

ax31.set_xticks(np.arange(region[0], region[1] + 1, 5), crs = proj)
ax31.set_yticks(np.arange(15, 35 + 1, 5), crs = proj)
ax31.gridlines(linestyle='--',crs=proj,alpha=0.8,
               draw_labels=False, zorder=4,
               xlocs=[120,125,130],ylocs=[20,25,30])
ax31.set_extent(extent, crs = proj)
ax31.xaxis.set_major_formatter(LongitudeFormatter(zero_direction_label=False))
ax31.yaxis.set_major_formatter(LatitudeFormatter())
ax31.add_feature(cfeature.COASTLINE.with_scale('10m'),lw=0.3,zorder=3,color='k')
ax31.add_feature(cfeature.LAND.with_scale('10m'),color='lightgray',zorder=2)
cf = ax31.pcolormesh(lon, lat, 1e-10*bsfv_thermal,
                vmin=-0.03,vmax=0.03,transform=proj,
                cmap='RdBu_r')


ax41 = add_equal_axes([ax31], loc='right', pad=-0.0, width=0.35, transform=proj)

ax41.set_xticks(np.arange(region[0]+5, region[1] + 1, 5), crs = proj)
# ax41.set_yticks(np.arange(region[-2], region[-1] + 1, 5), crs = proj)
# ax41.set_yticklabels([])
ax41.gridlines(linestyle='--',crs=proj,alpha=0.8,
               draw_labels=False, zorder=4,
               xlocs=[120,125,130],ylocs=[20,25,30])
ax41.xaxis.set_major_formatter(LongitudeFormatter(zero_direction_label=False))
# ax41.yaxis.set_major_formatter(LatitudeFormatter())
ax41.set_extent(extent, crs = proj)
ax41.add_feature(cfeature.COASTLINE.with_scale('10m'),lw=0.3,zorder=3,color='k')
ax41.add_feature(cfeature.LAND.with_scale('10m'),color='lightgray',zorder=2)
cf=ax41.pcolormesh(lon, lat, 1e-10*bsfv_dynamic,
                vmin=-0.3,vmax=0.3,transform=proj,
                cmap='RdBu_r')


ax11.set_title(r'(a) Climatology heat transport', loc='left',fontsize=11.5)
ax21.set_title(r'(b) TC-induced heat transport change', loc='left',fontsize=11.5)
ax31.set_title(r'(c) TC-induced heat transport change', loc='left',fontsize=11.5)
ax41.set_title(r'(d) TC-induced heat transport change', loc='left',fontsize=11.5)

ax21.text(115.5,30.5,r'Total change($\times\ 10^{-1}$)', color='r',
          fontsize=12,transform=ccrs.PlateCarree())
ax31.text(115.5,30.5,r'Thermal component($\times\ 10^{-2}$)', color='r',
          fontsize=12,transform=ccrs.PlateCarree())
ax41.text(115.5,30.5,r'Dynamical component($\times\ 10^{-1}$)', color='r',
          fontsize=12,transform=ccrs.PlateCarree())


ax_cb = add_equal_axes([ax31,ax41], loc='bottom', pad=0.06, width=0.015)
cb=plt.colorbar(cf1, ax_cb, orientation='horizontal')
# ax_cb.set_title('PW/100km')
cb.ax.text(0,-30,'PW/100 km',va='center',ha='center')

ax5 = add_equal_axes([ax21,ax41], loc='right', pad= 0.06, width=0.32)
idk=46
plt.plot(1e-12*wht_diff_vert,z_t[:idk],
         color='k',linewidth=3,label='Total change')
plt.plot(1e-12*wht_thermal_vert,z_t[:idk],
         color='r',linewidth=2,label='Thermal component')
plt.plot(1e-12*wht_dynamic_vert,z_t[:idk],
         color='b',linewidth=2,label='Dynamical component')

ax5.set_ylim([0,1000])
ax5.set_xlim([-0.25,0.25])
ax5.set_xlabel('Heat transport change (TW m$\mathrm{^{-1}}$)')
ax5.tick_params('both',labelsize=11.5)
ax5.vlines(x=0,ymin=0,ymax=2e3,color='gray',linestyles=':')
ax5.invert_yaxis()
ax5.set_title('(e) TC-induced change of the Kuroshio (20°~30°N)',loc='left',fontsize=11.5)

ax52=ax5.twiny()
ax52.plot(1e-4*wvt_diff_vert,z_t[:idk],
         label='Volume transport change',alpha=0.8,
         color='gray',linewidth=3)
ax52.set_xlim([-0.25,0.25])

ax52.spines['bottom'].set_position(('outward',45))
ax52.spines['bottom'].set_color('gray')
ax52.xaxis.set_ticks_position('bottom')
ax52.xaxis.set_label_position('bottom')
ax52.tick_params('x',colors='gray',direction='in',labelsize=11.5)
ax52.set_xlabel('Volume transport change (10$\mathrm{^{4}}$ m$\mathrm{^{2}}$ s$\mathrm{^{-1}}$)')
ax52.xaxis.label.set_color('gray')
ax52.set_xticks([-0.25,-0.2,-0.1,0,0.1,0.2,0.25])
ax52.set_xticklabels(['','-0.2','-0.1','0','0.1','0.2',''])
led=ax5.legend(frameon=False, fontsize=12)

handles, labels = ax5.get_legend_handles_labels()
handles2,labels2 = ax52.get_legend_handles_labels()
ax52.legend(handles+handles2, labels+labels2,frameon=False, fontsize=12)
ax5.get_legend().remove()

# plt.tight_layout()
plt.savefig('fig5.pdf', dpi=300, bbox_inches='tight')
plt.savefig('fig5.png', dpi=300, bbox_inches='tight')

plt.show()
