# Supplementary material for: Oceanic memory of tropical cyclones moderates the Kuroshio current
Source: Nat Commun. 2025 Jul 26;16:6890. doi: 10.1038/s41467-025-62239-2 (PMC12297435; doi:10.1038/s41467-025-62239-2)
Supplement: Supplementary file 3 — Source data [file 41467_2025_62239_MOESM3_ESM.zip › plot_fig1.py]

import numpy as np
from scipy.stats import ttest_rel
import netCDF4 as nc
from scipy.interpolate import griddata
import cmaps
import matplotlib as mpl
import matplotlib.pyplot as plt
import cartopy.crs as ccrs
import cartopy.feature as cfeature
from cartopy.mpl.ticker import LongitudeFormatter, LatitudeFormatter
import time
import seawater
import matplotlib as mpl
import xarray as xr
from matplotlib.colors import ListedColormap
from joblib import Parallel, delayed
import matplotlib.transforms as mtransforms
from scipy.io import loadmat
from matplotlib.patches import ConnectionPatch
from scipy.stats import pearsonr
from scipy.stats import ttest_ind, mannwhitneyu
import matplotlib.lines as lines

plt.rcParams['font.family']=['Arial']
plt.rcParams['mathtext.fontset']='stix'

def add_equal_axes(ax, loc, pad, width, transform=None):
    '''
    在原有的Axes旁新添一个等高或等宽的Axes并返回该对象.
    Parameters
    ----------
    ax : Axes or array_like of Axes
        原有的Axes,也可以为一组Axes构成的数组.
    loc : {'left', 'right', 'bottom', 'top'}
        新Axes相对于旧Axes的位置.
    pad : float
        新Axes与旧Axes的间距.
    width: float
        当loc='left'或'right'时,width表示新Axes的宽度.
        当loc='bottom'或'top'时,width表示新Axes的高度.
    Returns
    -------
    ax_new : Axes
        新Axes对象.
    '''
    # 无论ax是单个还是一组Axes,获取ax的大小位置.
    axes = np.atleast_1d(ax).ravel()
    bbox = mtransforms.Bbox.union([ax.get_position() for ax in axes])
    # 决定新Axes的大小位置.
    if loc == 'left':
        x0_new = bbox.x0 - pad - width
        x1_new = x0_new + width
        y0_new = bbox.y0
        y1_new = bbox.y1
    elif loc == 'right':
        x0_new = bbox.x1 + pad
        x1_new = x0_new + width
        y0_new = bbox.y0
        y1_new = bbox.y1
    elif loc == 'bottom':
        x0_new = bbox.x0
        x1_new = bbox.x1
        y0_new = bbox.y0 - pad - width
        y1_new = y0_new + width
    elif loc == 'top':
        x0_new = bbox.x0
        x1_new = bbox.x1
        y0_new = bbox.y1 + pad
        y1_new = y0_new + width
    # 创建新Axes.
    fig = axes[0].get_figure()
    bbox_new = mtransforms.Bbox.from_extents(x0_new, y0_new, x1_new, y1_new)
    if transform == None:
        ax_new = fig.add_axes(bbox_new)
    else:
        ax_new = fig.add_axes(bbox_new, projection=transform)
    return ax_new

def get_section(lon,lat,sinalpha):
    cosalpha = np.sqrt(1 - sinalpha ** 2)
    starts_lon = lon + 1 * cosalpha
    starts_lat = lat - 1 * sinalpha

    points_lon=[starts_lon]
    points_lat=[starts_lat]

    for i in range(1,21):
        points_lon.append(points_lon[-1] - 0.1 * cosalpha)
        points_lat.append(points_lat[-1] + 0.1 * sinalpha)

    return points_lon, points_lat


with np.load('fig1a.npz') as data:
    globals().update(data)
with np.load('fig1b.npz') as data:
    globals().update(data)
with np.load('fig1c.npz') as data:
    globals().update(data)
with np.load('fig1d.npz') as data:
    globals().update(data)

cmap = cmaps.NCV_jaisnd
newcolors=cmap(np.linspace(0,1,25))
newcmap=ListedColormap(newcolors[2:23])

extent = [115, 135, 18, 32]  ##range
plt.rcParams['font.size'] = 11

fig = plt.figure(figsize=(11,8),dpi=300)
ax1=fig.add_axes([0.042,0.6,0.33,0.33], projection=ccrs.PlateCarree())
ax1.set_xticks(np.arange(115, 145, 5), crs=ccrs.PlateCarree())
ax1.set_yticks(np.arange(15, 45, 5), crs=ccrs.PlateCarree())
lon_formatter = LongitudeFormatter()
lat_formatter = LatitudeFormatter()
ax1.xaxis.set_major_formatter(lon_formatter)
ax1.yaxis.set_major_formatter(lat_formatter)
ax1.set_extent(extent,crs=ccrs.PlateCarree())
cf = plt.contourf(lon, lat,
                  speed5m_tcwind-speed5m_filt,
                  levels=np.linspace(-12,12,21),
                  cmap='RdBu_r', extend='both', antialiased=True)

for c in cf.collections:
    c.set_edgecolor('face')

qv=plt.quiver(lon[::5,::5],lat[::5,::5],
           uvel5m_tcwind[::5,::5]*mask[::5,::5] - uvel5m_filt[::5,::5]*mask[::5,::5],
           vvel5m_tcwind[::5,::5]*mask[::5,::5] - vvel5m_filt[::5,::5]*mask[::5,::5],
           scale=8,scale_units='xy',width=0.0048,color='k',alpha=0.8,
           transform=ccrs.PlateCarree())

ax1.add_feature(cfeature.LAND.with_scale('10m'),color='lightgrey')
ax1.add_feature(cfeature.COASTLINE.with_scale('10m'),lw=0.3)
a=plt.quiverkey(qv,X=116.9,Y=31,U=10,label=r'10 cm s$\mathrm{^{-1}}$',
              labelcolor='k',color='k',labelpos='E',
              coordinates='data',transform=ccrs.PlateCarree(),
              fontproperties={'size':12,'weight':'normal'},zorder=10)

for id in range(11):
    points_lon, points_lat = get_section(center_lon[id], center_lat[id], alpha[id])

    plt.plot(points_lon,
             points_lat,
             color='darksalmon', transform=ccrs.PlateCarree(), zorder=3)

    if id % 2 == 0:
        if id==6:
            plt.text(points_lon[0] + 0.16, points_lat[0] - 0.16, str(id + 1),
                     color='r', transform=ccrs.PlateCarree(), ha='center', va='center',
                     fontproperties={'size':15,'weight':'normal'})
        else:
            plt.text(points_lon[0] + 0.16, points_lat[0] - 0.16, str(id + 1),
                     color='r', transform=ccrs.PlateCarree(), ha='center', va='center',
                     fontproperties={'size': 13, 'weight': 'normal'})

plt.scatter(center_lon, center_lat, s=21,
            color='r', transform=ccrs.PlateCarree())

ax1.set_title(r'(a) Simulated 5-m velocity anomaly', loc='left')
ax1_cb = add_equal_axes(ax1, loc='bottom', pad=0.04, width=0.013)
cb = plt.colorbar(cf, ax1_cb, orientation='horizontal')
# cb.set_title
cb.set_label(r'cm s$\mathrm{^{-1}}$', loc='right', fontsize=12)

# cb.ax.tick_params(labelright=True)
# cb.ax.yaxis.tick_right()
cb.set_ticks(np.linspace(-12,12,7))


ax2 = add_equal_axes([ax1_cb],loc='bottom',pad=0.07,width=0.33,transform=ccrs.PlateCarree())
ax2.set_xticks(np.arange(115, 145, 5), crs=ccrs.PlateCarree())
ax2.set_yticks(np.arange(15, 45, 5), crs=ccrs.PlateCarree())
lon_formatter = LongitudeFormatter()
lat_formatter = LatitudeFormatter()
ax2.xaxis.set_major_formatter(lon_formatter)
ax2.yaxis.set_major_formatter(lat_formatter)
ax2.set_extent(extent,crs=ccrs.PlateCarree())
cf=plt.contourf(lon,lat,
             ssh_tcwind-ssh_filt,
             levels=np.linspace(-5,5,21),cmap=cmaps.MPL_bwr,extend='both',
                transform=ccrs.PlateCarree())
cs = plt.contour(lon_aviso, lat_aviso,
             ssh_diff_noENSO*1e2,
             levels=np.linspace(2,8,4),colors='r',linewidths=.8,
                transform=ccrs.PlateCarree())
cs = plt.contour(lon_aviso, lat_aviso,
             ssh_diff_noENSO*1e2,
             levels=[0],colors='r',linewidths=2,
                transform=ccrs.PlateCarree())
plt.clabel(cs, fmt='%d')
# cf=plt.contour(sla_lon,sla_lat,
#              sla_diff*1e2,
#              levels=np.linspace(-8,8,21),cmap=cmaps.NCV_jaisnd,extend='both',
#                 transform=ccrs.PlateCarree())
k=2
qv=plt.quiver(lon_aviso[::k,1::k],lat_aviso[::k,1::k],
             ugoa[::k,1::k]*1e2, vgoa[::k,1::k]*1e2,
             scale=7,scale_units='xy',width=0.0045,alpha=1,color='darkred',
            transform=ccrs.PlateCarree())

ax2.add_feature(cfeature.LAND.with_scale('10m'),color='lightgrey')
ax2.add_feature(cfeature.COASTLINE.with_scale('10m'),lw=0.3)
plt.quiverkey(qv,X=116.9,Y=29.1,U=10,label=r'10 cm s$\mathrm{^{-1}}$',
              labelcolor='darkred',color='darkred',labelpos='E',
              coordinates='data',transform=ccrs.PlateCarree(),
              fontproperties={'size':12,'weight':'normal'},zorder=15)
plt.text(115.7,29.9,'—    SSHA',ha='left',color='r',
         transform=ccrs.PlateCarree(),
         fontproperties={'size': 11, 'weight': 'normal'}, zorder=10
         )
plt.text(115.4,31,'Observed anomaly',ha='left',color='k',
         transform=ccrs.PlateCarree(),
         fontproperties={'size': 11, 'weight': 'normal'}, zorder=10
         )
ax2.set_title(r'(b) SSH and velocity anomaly ', loc='left')
ax_cb2 = add_equal_axes(ax2, loc='bottom', pad=0.06, width=0.013)
cb = plt.colorbar(cf,ax_cb2, orientation='horizontal')
cb.set_ticks([-5,-2.5,0,2.5,5])
cb.set_label(r'Simulated SSH anomaly (cm)')


bbox1 = mtransforms.Bbox.union([ax1.get_position()])
ax3=fig.add_axes([bbox1.x1+0.08,0.65,0.26,bbox1.y1-0.65])
ax3.set_title('(c) SSH anomaly of section 07', loc='left')
plt.plot(aviso_x, aviso_ssha,
         label='AVISO',color='r')
plt.fill_between(aviso_x,
                 aviso_ssha - aviso_ssha_error*1e2,
                 aviso_ssha + aviso_ssha_error*1e2,
                 color='r',alpha=.1)

plt.plot(hycom_x, hycom_ssha,label='HYCOM',color='b')

plt.fill_between(hycom_x,
                 hycom_ssha - hycom_ssha_error,
                 hycom_ssha + hycom_ssha_error,
                 color='b',alpha=.1)

plt.plot(model_x, model_ssha,
         label='MODEL',color='k',linewidth=2)
plt.fill_between(model_x,
                 model_ssha - model_ssha_error,
                 model_ssha + model_ssha_error,
                 color='k',alpha=.1)
ax3.vlines(x=0,ymin=-2,ymax=2,linestyles='--',colors='gray')
ax3.legend(frameon=False,loc=3)
ax3.set_ylim([-2,1])
ax3.set_xlim([-200,200])
ax3.set_xticks([])
ax3.set_xticklabels([])
ax3.set_ylabel(r'TC-induced SSH anomaly (cm)')

ax3.spines['bottom'].set_visible(False)


bbox2 = mtransforms.Bbox.union([ax2.get_position()])
bbox3 = mtransforms.Bbox.union([ax3.get_position()])
ax4 = add_equal_axes(ax3,loc='bottom',pad=0.07, width=bbox3.y0-bbox2.y0-0.07)
ax4.set_title(' (d) Velocity anomaly of section 07', loc='left')

cf = plt.contourf(model_x, model_z,
                  model_speed_diff_sec07,
                  levels=np.linspace(-8,8,9), cmap='RdBu_r')

plt.contourf(model_x,model_z,vert_mask, levels=[0.01, 1.01], colors='lightgrey', alpha=1)

c=plt.contour(hycom_x,hycom_z,
              hycom_speed_anom_sec07,
              np.arange(0,4,1),colors='r')
plt.contour(hycom_x,hycom_z,
              hycom_speed_anom_sec07,
              levels=[0],colors='gray')
plt.contour(hycom_x,hycom_z,
              hycom_speed_anom_sec07,
              np.arange(-4,0,1),colors='b')
plt.text(-120,200,'——',ha='center',color='r',
         fontproperties={'size': 11.5, 'weight': 'bold'},)
plt.text(-120,250,'------',ha='center',color='b',
         fontproperties={'size': 11.5, 'weight': 'bold'},)
plt.text(-120,350,'Observed\n anomaly',ha='center')
ax4.set_xlim([-200,200])
ax4.set_ylim([0,1000])
# ax4.set_yticklabels([])
ax4.set_xlabel(r'Cross-Kuroshio (km)')
ax4.set_ylabel(r'Depth (m)')
ax4.invert_yaxis()

ax4_cb = add_equal_axes(ax4, loc='bottom', pad=0.06, width=0.013)
cb=plt.colorbar(cf,ax4_cb,orientation='horizontal')
cb.set_ticks([-8,-4,0,4,8])
cb.set_label(r'Simulated velocity anomaly (cm s$\mathrm{^{-1}}$)')
ax4.spines['top'].set_visible(False)

fig.canvas.draw()

ax1_bbox = ax3.get_window_extent()
ax2_bbox = ax4.get_window_extent()

inv = fig.transFigure.inverted()
ax1_bbox_fig = inv.transform(ax1_bbox)
ax2_bbox_fig = inv.transform(ax2_bbox)

x_left = ax1_bbox_fig[0, 0]
y_bottom = ax1_bbox_fig[0, 1]
y_top = ax2_bbox_fig[1, 1]

line_left = lines.Line2D(
    [x_left, x_left],        # x坐标
    [y_bottom, y_top],       # y坐标
    transform=fig.transFigure, # 指定坐标系为图窗分数
    color='k',
    linewidth=.8
)

x_right = ax1_bbox_fig[1, 0]
line_right = lines.Line2D(
    [x_right, x_right],      # x坐标
    [y_bottom, y_top],       # y坐标
    transform=fig.transFigure,
    color='k',
    linewidth=.8
)

# 8. 将线添加到图窗中
fig.lines.extend([line_left, line_right])
plt.savefig('fig1.pdf',bbox_inches='tight',dpi=300)
plt.savefig('fig1.png',bbox_inches='tight',dpi=300)
plt.show()
